# Supplementary material for: Benchmarking inflammation-nutrition and TyG-related indices for 5-year mortality risk in adults with questionnaire-defined obstructive sleep apnea: a survey-weighted NHANES derivation cohort with multicenter external validation
Source: J Transl Med. 2026 Jul 10;24:901. doi: 10.1186/s12967-026-08540-0 (PMC13366672; doi:10.1186/s12967-026-08540-0)
Supplement: Supplementary file 10 — Supplementary Material 10 [file 12967_2026_8540_MOESM10_ESM.xlsx]

## Sheet: Supplementary_Table1
Panel A Base clinical model							Panel B. Final Base + Combine model
Variable	Coef	S.E.	Wald Z	P value			Variable	Coef	S.E.	Wald Z	P value
Age 45–<60 years	1.1347	0.2515	4.51	<0.0001			TyGBMI100	-1.132	0.3334	-3.4	0.0007
Age ≥60 years	2.3795	0.2368	10.05	<0.0001			TyGWC100	0.2881	0.1634	1.76	0.0779
Female sex	-0.3454	0.1312	-2.63	0.0085			TyGWHtR	0.4781	0.2859	1.67	0.0945
BMI: Overweight	-0.4197	0.1557	-2.7	0.007			lnTGHDLC	-0.4105	0.1211	-3.39	0.0007
BMI: Obesity	-0.5467	0.156	-3.5	0.0005			lnALI	-0.734	0.1239	-5.93	<0.0001
BMI: Underweight	1.0362	0.4665	2.22	0.0264			Age 45-<60 years	0.9793	0.2528	3.87	0.0001
Diabetes: Yes	0.3625	0.1295	2.8	0.0051			Age ?60 years	2.0248	0.2485	8.15	<0.0001
Hypertension: Yes	0.5513	0.1352	4.08	<0.0001			Female sex	-0.3074	0.1742	-1.77	0.0775
Smoking: Ever	0.5874	0.1474	3.99	<0.0001			BMI: Overweight	-0.3355	0.1769	-1.9	0.0579
Smoking: Current	0.8819	0.1693	5.21	<0.0001			BMI: Obesity	-0.3533	0.2608	-1.35	0.1754
Drinking: Ever	-0.0819	0.1975	-0.41	0.6783			BMI: Underweight	1.2273	0.4758	2.58	0.0099
Drinking: Mild drinking	-0.4135	0.1991	-2.08	0.0378			Diabetes: Yes	0.2531	0.1367	1.85	0.0641
Drinking: Moderate drinking	-0.8694	0.2627	-3.31	0.0009			Hypertension: Yes	0.5001	0.1363	3.67	0.0002
Drinking: Heavy drinking	-0.3914	0.2356	-1.66	0.0967			Smoking: Ever	0.5329	0.1489	3.58	0.0003
							Smoking: Current	0.8092	0.1729	4.68	<0.0001
							Drinking: Ever	-0.016	0.1988	-0.08	0.9357
							Drinking: Mild drinking	-0.4374	0.2017	-2.17	0.0301
							Drinking: Moderate drinking	-0.816	0.2627	-3.11	0.0019
							Drinking: Heavy drinking	-0.3839	0.2368	-1.62	0.105
Abbreviations: Coef, regression coefficient; S.E., standard error; Wald Z, Wald statistic; BMI, body mass index; TyGBMI100, TyG-BMI divided by 100; TyGWC100, TyG-WC divided by 100; lnTGHDLC, natural logarithm of TG/HDL-C; lnALI, natural logarithm of ALI.

## Sheet: Supplementary_Table2
Characteristic	Overall	CVD risk			Total mortality			CVD mortality			RD mortality
		No	Yes	P value	No	Yes	P value	No	Yes	P value	No	Yes	P value
N, n (%)	3503	3088 (88.15%)	415 (11.85%)		3210 (91.64%)	293 (8.36%)		3421 (97.66%)	82 (2.34%)		3490 (99.63%)	13 (0.37%)
Age, n (%)				<0.001			<0.001			<0.001			0.002
<45	1308 (37.3%)	1268 (41.06%)	40 (9.64%)		1285 (40.03%)	23 (7.85%)		1306 (38.18%)	2 (2.44%)		1308 (37.48%)	0 (0.00%)
45-<60	1041 (29.7%)	942 (30.51%)	99 (23.86%)		983 (30.62%)	58 (19.80%)		1027 (30.02%)	14 (17.07%)		1038 (29.74%)	3 (23.08%)
>=60	1154 (32.9%)	878 (28.43%)	276 (66.51%)		942 (29.35%)	212 (72.35%)		1088 (31.80%)	66 (80.49%)		1144 (32.78%)	10 (76.92%)
Sex, n (%)				0.198			0.012			0.281			0.032
Male	1931 (55.1%)	1690 (54.73%)	241 (58.07%)		1749 (54.49%)	182 (62.12%)		1881 (54.98%)	50 (60.98%)		1920 (55.01%)	11 (84.62%)
Female	1572 (44.9%)	1398 (45.27%)	174 (41.93%)		1461 (45.51%)	111 (37.88%)		1540 (45.02%)	32 (39.02%)		1570 (44.99%)	2 (15.38%)
Race, n (%)				<0.001			<0.001			<0.001			0.021
Non-Hispanic white	1488 (42.5%)	1292 (41.84%)	196 (47.23%)		1302 (40.56%)	186 (63.48%)		1437 (42.01%)	51 (62.20%)		1477 (42.32%)	11 (84.62%)
Non-Hispanic black	722 (20.6%)	621 (20.11%)	101 (24.34%)		658 (20.50%)	64 (21.84%)		702 (20.52%)	20 (24.39%)		721 (20.66%)	1 (7.69%)
Mexican American	600 (17.1%)	555 (17.97%)	45 (10.84%)		578 (18.01%)	22 (7.51%)		597 (17.45%)	3 (3.66%)		600 (17.19%)	0 (0.00%)
Other	693 (19.8%)	620 (20.08%)	73 (17.59%)		672 (20.93%)	21 (7.17%)		685 (20.02%)	8 (9.76%)		692 (19.83%)	1 (7.69%)
Education, n (%)				<0.001			<0.001			0.03			0.874
<12 years	822 (23.5%)	691 (22.38%)	131 (31.57%)		725 (22.59%)	97 (33.11%)		795 (23.24%)	27 (32.93%)		819 (23.47%)	3 (23.08%)
12 years	868 (24.8%)	779 (25.23%)	89 (21.45%)		784 (24.42%)	84 (28.67%)		844 (24.67%)	24 (29.27%)		864 (24.76%)	4 (30.77%)
>12 years	1813 (51.8%)	1618 (52.40%)	195 (46.99%)		1701 (52.99%)	112 (38.23%)		1782 (52.09%)	31 (37.80%)		1807 (51.78%)	6 (46.15%)
PIR, n (%)				<0.001			<0.001			0.028			0.623
<1	627 (17.9%)	536 (17.36%)	91 (21.93%)		576 (17.94%)	51 (17.41%)		616 (18.01%)	11 (13.41%)		624 (17.88%)	3 (23.08%)
1-<4	1930 (55.1%)	1679 (54.37%)	251 (60.48%)		1733 (53.99%)	197 (67.24%)		1873 (54.75%)	57 (69.51%)		1922 (55.07%)	8 (61.54%)
>=4	946 (27.0%)	873 (28.27%)	73 (17.59%)		901 (28.07%)	45 (15.36%)		932 (27.24%)	14 (17.07%)		944 (27.05%)	2 (15.38%)
Marital status, n (%)				<0.001			<0.001			<0.001			0.041
Never married	469 (13.4%)	444 (14.38%)	25 (6.02%)		452 (14.08%)	17 (5.80%)		464 (13.56%)	5 (6.10%)		469 (13.44%)	0 (0.00%)
Divorced, separated or widowed	708 (20.2%)	563 (18.23%)	145 (34.94%)		597 (18.60%)	111 (37.88%)		676 (19.76%)	32 (39.02%)		702 (20.11%)	6 (46.15%)
Married or living with partner	2326 (66.4%)	2081 (67.39%)	245 (59.04%)		2161 (67.32%)	165 (56.31%)		2281 (66.68%)	45 (54.88%)		2319 (66.45%)	7 (53.85%)
BMI, n (%)				0.066			0.001			0.693			0.04
Normal	685 (19.6%)	612 (19.82%)	73 (17.59%)		607 (18.91%)	78 (26.62%)		665 (19.44%)	20 (24.39%)		682 (19.54%)	3 (23.08%)
Overweight	1156 (33.0%)	1036 (33.55%)	120 (28.92%)		1059 (32.99%)	97 (33.11%)		1131 (33.06%)	25 (30.49%)		1151 (32.98%)	5 (38.46%)
Obesity	1633 (46.6%)	1414 (45.79%)	219 (52.77%)		1520 (47.35%)	113 (38.57%)		1597 (46.68%)	36 (43.90%)		1629 (46.68%)	4 (30.77%)
Underweight	29 (0.8%)	26 (0.84%)	3 (0.72%)		24 (0.75%)	5 (1.71%)		28 (0.82%)	1 (1.22%)		28 (0.80%)	1 (7.69%)
Diabetes, n (%)				<0.001			<0.001			0.119			0.499
No	2687 (76.7%)	2461 (79.70%)	226 (54.46%)		2503 (77.98%)	184 (62.80%)		2630 (76.88%)	57 (69.51%)		2676 (76.68%)	11 (84.62%)
Yes	816 (23.3%)	627 (20.30%)	189 (45.54%)		707 (22.02%)	109 (37.20%)		791 (23.12%)	25 (30.49%)		814 (23.32%)	2 (15.38%)
Hypertension, n (%)				<0.001			<0.001			<0.001			0.094
No	1888 (53.9%)	1794 (58.10%)	94 (22.65%)		1798 (56.01%)	90 (30.72%)		1867 (54.57%)	21 (25.61%)		1884 (53.98%)	4 (30.77%)
Yes	1615 (46.1%)	1294 (41.90%)	321 (77.35%)		1412 (43.99%)	203 (69.28%)		1554 (45.43%)	61 (74.39%)		1606 (46.02%)	9 (69.23%)
Smoking, n (%)				<0.001			<0.001			0.007			0.008
No	1763 (50.3%)	1621 (52.49%)	142 (34.22%)		1665 (51.87%)	98 (33.45%)		1732 (50.63%)	31 (37.80%)		1762 (50.49%)	1 (7.69%)
Ever	925 (26.4%)	754 (24.42%)	171 (41.20%)		807 (25.14%)	118 (40.27%)		891 (26.05%)	34 (41.46%)		918 (26.30%)	7 (53.85%)
Current	815 (23.3%)	713 (23.09%)	102 (24.58%)		738 (22.99%)	77 (26.28%)		798 (23.33%)	17 (20.73%)		810 (23.21%)	5 (38.46%)
Drinking, n (%)				<0.001			<0.001			0.002			0.739
Never	400 (11.4%)	354 (11.46%)	46 (11.08%)		356 (11.09%)	44 (15.02%)		389 (11.37%)	11 (13.41%)		399 (11.43%)	1 (7.69%)
Ever	653 (18.6%)	534 (17.29%)	119 (28.67%)		575 (17.91%)	78 (26.62%)		628 (18.36%)	25 (30.49%)		650 (18.62%)	3 (23.08%)
Mild drinking	1117 (31.9%)	964 (31.22%)	153 (36.87%)		1018 (31.71%)	99 (33.79%)		1086 (31.75%)	31 (37.80%)		1111 (31.83%)	6 (46.15%)
Moderate drinking	584 (16.7%)	541 (17.52%)	43 (10.36%)		559 (17.41%)	25 (8.53%)		576 (16.84%)	8 (9.76%)		583 (16.70%)	1 (7.69%)
Heavy drinking	749 (21.4%)	695 (22.51%)	54 (13.01%)		702 (21.87%)	47 (16.04%)		742 (21.69%)	7 (8.54%)		747 (21.40%)	2 (15.38%)
TyG, n (%)				0.007			0.081			0.049			0.367
T1 (6.558 – <8.406)	1168 (33.3%)	1054 (34.13%)	114 (27.47%)		1087 (33.86%)	81 (27.65%)		1151 (33.65%)	17 (20.73%)		1163 (33.32%)	5 (38.46%)
T2 (8.406 – <8.955)	1167 (33.3%)	1029 (33.32%)	138 (33.25%)		1065 (33.18%)	102 (34.81%)		1134 (33.15%)	33 (40.24%)		1165 (33.38%)	2 (15.38%)
T3 (8.955 – 12.444)	1168 (33.3%)	1005 (32.55%)	163 (39.28%)		1058 (32.96%)	110 (37.54%)		1136 (33.21%)	32 (39.02%)		1162 (33.30%)	6 (46.15%)
TyG-BMI, n (%)				<0.001			0.017			0.32			0.926
T1 (125.8 – < 232.4)	1168 (33.3%)	1053 (34.10%)	115 (27.71%)		1052 (32.77%)	116 (39.59%)		1137 (33.24%)	31 (37.80%)		1163 (33.32%)	5 (38.46%)
T2 (232.4 – < 287.7)	1167 (33.3%)	1043 (33.78%)	124 (29.88%)		1068 (33.27%)	99 (33.79%)		1137 (33.24%)	30 (36.59%)		1163 (33.32%)	4 (30.77%)
T3 (287.7 – 620.9)	1168 (33.3%)	992 (32.12%)	176 (42.41%)		1090 (33.96%)	78 (26.62%)		1147 (33.53%)	21 (25.61%)		1164 (33.35%)	4 (30.77%)
TyG-WC, n (%)				<0.001			0.234			0.034			0.583
T1 (493.0 – < 822.9)	1168 (33.3%)	1075 (34.81%)	93 (22.41%)		1083 (33.74%)	85 (29.01%)		1150 (33.62%)	18 (21.95%)		1164 (33.35%)	4 (30.77%)
T2 (822.9 – < 969.5)	1167 (33.3%)	1039 (33.65%)	128 (30.84%)		1060 (33.02%)	107 (36.52%)		1130 (33.03%)	37 (45.12%)		1164 (33.35%)	3 (23.08%)
T3 (969.5 – 1697.4)	1168 (33.3%)	974 (31.54%)	194 (46.75%)		1067 (33.24%)	101 (34.47%)		1141 (33.35%)	27 (32.93%)		1162 (33.30%)	6 (46.15%)
TyG-WHtR, n (%)				<0.001			0.403			0.112			0.926
T1 (2.763 – <4.891)	1168 (33.3%)	1079 (34.94%)	89 (21.45%)		1079 (33.61%)	89 (30.38%)		1149 (33.59%)	19 (23.17%)		1164 (33.35%)	4 (30.77%)
T2 (4.891 – <5.762)	1167 (33.3%)	1040 (33.68%)	127 (30.60%)		1070 (33.33%)	97 (33.11%)		1133 (33.12%)	34 (41.46%)		1163 (33.32%)	4 (30.77%)
T3 (5.762 – 10.229)	1168 (33.3%)	969 (31.38%)	199 (47.95%)		1061 (33.05%)	107 (36.52%)		1139 (33.29%)	29 (35.37%)		1163 (33.32%)	5 (38.46%)
TG/HDL-C, n (%)				0.22			0.908			0.047			0.023
T1 (0.070 – <0.687)	1168 (33.3%)	1044 (33.81%)	124 (29.88%)		1072 (33.40%)	96 (32.76%)		1150 (33.62%)	18 (21.95%)		1163 (33.32%)	5 (38.46%)
T2 (0.687 – <1.318)	1167 (33.3%)	1027 (33.26%)	140 (33.73%)		1066 (33.21%)	101 (34.47%)		1131 (33.06%)	36 (43.90%)		1167 (33.44%)	0 (0.00%)
T3 (1.318 – 40.403)	1168 (33.3%)	1017 (32.93%)	151 (36.39%)		1072 (33.40%)	96 (32.76%)		1140 (33.32%)	28 (34.15%)		1160 (33.24%)	8 (61.54%)
ALI, n (%)				<0.001			<0.001			0.002			<0.001
T1 (4.625 – <54.159)	1168 (33.3%)	977 (31.64%)	191 (46.02%)		1010 (31.46%)	158 (53.92%)		1126 (32.91%)	42 (51.22%)		1157 (33.15%)	11 (84.62%)
T2 (54.159 – <79.330)	1167 (33.3%)	1058 (34.26%)	109 (26.27%)		1093 (34.05%)	74 (25.26%)		1145 (33.47%)	22 (26.83%)		1166 (33.41%)	1 (7.69%)
T3 (79.330 – 2814.32)	1168 (33.3%)	1053 (34.10%)	115 (27.71%)		1107 (34.49%)	61 (20.82%)		1150 (33.62%)	18 (21.95%)		1167 (33.44%)	1 (7.69%)
NPAR, n (%)				<0.001			<0.001			0.011			0.018
T1 (85.7 – <1273.7)	1168 (33.3%)	1061 (34.36%)	107 (25.78%)		1095 (34.11%)	73 (24.91%)		1140 (33.32%)	28 (34.15%)		1167 (33.44%)	1 (7.69%)
T2 (1273.7 – <1488.6)	1168 (33.3%)	1062 (34.39%)	106 (25.54%)		1089 (33.93%)	79 (26.96%)		1152 (33.67%)	16 (19.51%)		1165 (33.38%)	3 (23.08%)
T3 (1488.6 – 2491.9)	1167 (33.3%)	965 (31.25%)	202 (48.67%)		1026 (31.96%)	141 (48.12%)		1129 (33.00%)	38 (46.34%)		1158 (33.18%)	9 (69.23%)

## Sheet: Supplementary_Table3
Variable	Overall	CVD risk			Total mortality			CVD mortality			RD mortality
		No	Yes	P value	No	Yes	P value	No	Yes	P value	No	Yes	P value
N, n (%)	8.82866e+07	80685196.37 (91.39%)	7601405.54 (8.61%)		82896637.69 (93.89%)	5389964.22 (6.11%)		86732988.47 (98.24%)	1553613.44 (1.76%)		88106176.51 (99.80%)	180425.4 (0.20%)
Age, n (%)				<0.001			<0.001			<0.001			0.002
<45	36855391.4 (41.7)	36033327.4 (44.7)	822064.0 (10.8)		36133673.2 (43.6)	721718.1 (13.4)		36828448.3 (42.5)	26943.1 (1.7)		36855391.4 (41.8)	0.0 (0.0)
45-<60	29962543.0 (33.9)	27875131.3 (34.5)	2087411.7 (27.5)		28535130.8 (34.4)	1427412.2 (26.5)		29506625.6 (34.0)	455917.4 (29.3)		29911096.0 (33.9)	51447.0 (28.5)
>=60	21468667.5 (24.3)	16776737.7 (20.8)	4691929.9 (61.7)		18227833.6 (22.0)	3240833.9 (60.1)		20397914.6 (23.5)	1070752.9 (68.9)		21339689.1 (24.2)	128978.4 (71.5)
Sex, n (%)				0.68			0.169			0.428			0.116
Male	39676223.6 (55.1)	44328699.87 (54.9)	4281678.54 (56.3)		45370615.29 (54.7)	3239763.12 (60.1)		47662026.77 (55.0)	948351.64 (61.0)		48457118.81 (55.0)	153259.5 (84.9)
Female	39676223.6 (44.9)	36356496.5 (45.1)	3319727.0 (43.7)		37526022.4 (45.3)	2150201.1 (39.9)		39070961.7 (45.0)	605261.8 (39.0)		39649057.7 (45.0)	27165.9 (15.1)
Race, n (%)				0.009			0.001			0.014			0.491
Non-Hispanic white	60213309.5 (68.2)	55337505.3 (68.6)	4875804.2 (64.1)		55942758.5 (67.5)	4270551.0 (79.2)		58984470.1 (68.0)	1228839.4 (79.1)		60039186.3 (68.1)	174123.2 (96.5)
Non-Hispanic black	9436546.6 (10.7)	8319964.8 (10.3)	1116581.8 (14.7)		8810251.7 (10.6)	626294.9 (11.6)		9210250.2 (10.6)	226296.4 (14.6)		9430244.4 (10.7)	6302.2 (3.5)
Mexican American	7504431.2 (8.5)	7085822.4 (8.8)	418608.8 (5.5)		7313807.2 (8.8)	190624.0 (3.5)		7478134.0 (8.6)	26297.2 (1.7)		7504431.2 (8.5)	0.0 (0.0)
Other	11132314.6 (12.6)	9941903.9 (12.3)	1190410.7 (15.7)		10829820.3 (13.1)	302494.3 (5.6)		11060134.1 (12.8)	72180.5 (4.6)		11132314.6 (12.6)	0.0 (0.0)
Education, n (%)				0.003			0.002			0.03			0.312
<12 years	13417506.8 (15.2)	11682805.1 (14.5)	1734701.8 (22.8)		12127653.6 (14.6)	1289853.3 (23.9)		13019137.3 (15.0)	398369.5 (25.6)		13392553.7 (15.2)	24953.2 (13.8)
12 years	23393282.7 (26.5)	21345968.7 (26.5)	2047314.0 (26.9)		21751787.4 (26.2)	1641495.3 (30.5)		22870196.5 (26.4)	523086.2 (33.7)		23305472.3 (26.5)	87810.4 (48.7)
>12 years	51475812.4 (58.3)	47656422.6 (59.1)	3819389.8 (50.2)		49017196.8 (59.1)	2458615.6 (45.6)		50843654.7 (58.6)	632157.7 (40.7)		51408150.6 (58.3)	67661.8 (37.5)
PIR, n (%)				<0.001			<0.001			0.034			0.399
<1	10601711.0 (12.0)	9195629.6 (11.4)	1406081.4 (18.5)		9947200.9 (12.0)	654510.1 (12.1)		10474940.6 (12.1)	126770.4 (8.2)		10559695.8 (12.0)	42015.2 (23.3)
1-<4	44645291.9 (50.6)	40223462.4 (49.9)	4421829.5 (58.2)		41018514.3 (49.5)	3626777.6 (67.3)		43575156.0 (50.2)	1070135.9 (68.9)		44542660.1 (50.6)	102631.7 (56.9)
>=4	33039599.1 (37.4)	31266104.5 (38.8)	1773494.6 (23.3)		31930922.5 (38.5)	1108676.6 (20.6)		32682891.9 (37.7)	356707.1 (23.0)		33003820.6 (37.5)	35778.5 (19.8)
Marital status, n (%)				<0.001			<0.001			<0.001			0.179
Never married	12123733.5 (13.7)	11761337.2 (14.6)	362396.3 (4.8)		11803164.6 (14.2)	320568.8 (5.9)		12029055.6 (13.9)	94677.9 (6.1)		12123733.5 (13.8)	0.0 (0.0)
Divorced, separated or widowed	14659801.5 (16.6)	12308734.2 (15.3)	2351067.3 (30.9)		12783723.7 (15.4)	1876077.8 (34.8)		14010173.1 (16.2)	649628.4 (41.8)		14596585.7 (16.6)	63215.9 (35.0)
Married or living with partner	61503066.9 (69.7)	56615125.0 (70.2)	4887942.0 (64.3)		58309749.3 (70.3)	3193317.6 (59.2)		60693759.8 (70.0)	809307.2 (52.1)		61385857.4 (69.7)	117209.5 (65.0)
BMI, n (%)				0.169			0.104			0.491			0.154
Normal	17633328.1 (20.0)	16270283.9 (20.2)	1363044.2 (17.9)		16162228.4 (19.5)	1471099.7 (27.3)		17234938.5 (19.9)	398389.6 (25.6)		17578962.9 (20.0)	54365.2 (30.1)
Overweight	27788280.3 (31.5)	25647973.2 (31.8)	2140307.2 (28.2)		26284093.8 (31.7)	1504186.5 (27.9)		27414723.4 (31.6)	373556.9 (24.0)		27743036.6 (31.5)	45243.7 (25.1)
Obesity	42107582.7 (47.7)	38023405.9 (47.1)	4084176.8 (53.7)		39745339.6 (47.9)	2362243.1 (43.8)		41333229.3 (47.7)	774353.4 (49.8)		42039729.7 (47.7)	67853.1 (37.6)
Underweight	757410.7 (0.9)	743533.4 (0.9)	13877.4 (0.2)		704975.8 (0.9)	52434.9 (1.0)		750097.2 (0.9)	7313.5 (0.5)		744447.3 (0.8)	12963.4 (7.2)
Diabetes, n (%)				<0.001			<0.001			0.276			0.663
No	73050196.01 ()	12104024.9 (85.0)	3132381.1 (58.8)		13526170.2 (83.7)	1710235.7 (68.3)		14892253.4 (82.8)	344152.6 (77.8)		15194441.7 (82.8)	41964.3 (76.7)
Yes	15236405.9 (17.3)	12104024.9 (15.0)	3132381.1 (41.2)		13526170.2 (16.3)	1710235.7 (31.7)		14892253.4 (17.2)	344152.6 (22.2)		15194441.7 (17.2)	41964.3 (23.3)
Hypertension, n (%)				<0.001			<0.001			<0.001			0.191
No	51664435.71 ()	49957788.07 (61.9)	1706647.74 (22.5)		49882019.39 (60.2)	1782416.32 (33.1)		51346191.57 (59.2)	318244.24 (20.5)		51601527.61 (58.6)	62908.2 (34.9)
Yes	36622166.2 (41.5)	30727408.3 (38.1)	5894757.8 (77.5)		33014618.3 (39.8)	3607547.9 (66.9)		35386796.9 (40.8)	1235369.2 (79.5)		36504648.9 (41.4)	117517.2 (65.1)
Smoking, n (%)				<0.001			0.004			0.464			0.151
No	43882439.1 (49.7)	41532923.0 (51.5)	2349516.1 (30.9)		41986131.4 (50.6)	1896307.7 (35.2)		43191188.1 (49.8)	691251.0 (44.5)		43855273.2 (49.8)	27165.9 (15.1)
Ever	23715664.3 (26.9)	20676413.1 (25.6)	3039251.2 (40.0)		21805316.8 (26.3)	1910347.5 (35.4)		23169215.7 (26.7)	546448.6 (35.2)		23625597.7 (26.8)	90066.5 (49.9)
Current	20688498.5 (23.4)	18475860.3 (22.9)	2212638.2 (29.1)		19105189.4 (23.0)	1583309.1 (29.4)		20372584.7 (23.5)	315913.8 (20.3)		20625305.5 (23.4)	63193.0 (35.0)
Drinking, n (%)				<0.001			0.001			0.053			0.666
Never	7888884.4 (8.9)	7069357.0 (8.8)	819527.4 (10.8)		7108122.1 (8.6)	780762.3 (14.5)		7660392.5 (8.8)	228492.0 (14.7)		7861718.5 (8.9)	27165.9 (15.1)
Ever	13754053.8 (15.6)	11919351.6 (14.8)	1834702.2 (24.1)		12427092.9 (15.0)	1326960.9 (24.6)		13418968.5 (15.5)	335085.2 (21.6)		13722142.8 (15.6)	31911.0 (17.7)
Mild drinking	30702241.7 (34.8)	27652515.4 (34.3)	3049726.3 (40.1)		28966500.6 (34.9)	1735741.1 (32.2)		30037642.7 (34.6)	664599.0 (42.8)		30632055.4 (34.8)	70186.3 (38.9)
Moderate drinking	15760544.3 (17.9)	15066230.8 (18.7)	694313.5 (9.1)		15294960.3 (18.5)	465584.0 (8.6)		15611525.6 (18.0)	149018.7 (9.6)		15760544.3 (17.9)	0.0 (0.0)
Heavy drinking	20180877.7 (22.9)	18977741.6 (23.5)	1203136.1 (15.8)		19099961.8 (23.0)	1080915.9 (20.1)		20004459.2 (23.1)	176418.6 (11.4)		20129715.5 (22.8)	51162.2 (28.4)
TyG, n (%)				0.015			0.06			0.098			0.348
T1 (6.558 – <8.406)	29925654.6 (33.9)	28019100.6 (34.7)	1906554.0 (25.1)		28439594.9 (34.3)	1486059.8 (27.6)		29625063.3 (34.2)	300591.3 (19.3)		29863769.8 (33.9)	61884.9 (34.3)
T2 (8.406 – <8.955)	30230088.8 (34.2)	27539919.8 (34.1)	2690168.9 (35.4)		28470294.0 (34.3)	1759794.8 (32.6)		29568667.6 (34.1)	661421.2 (42.6)		30205135.6 (34.3)	24953.2 (13.8)
T3 (8.955 – 12.444)	28130858.5 (31.9)	25126175.9 (31.1)	3004682.6 (39.5)		25986748.8 (31.3)	2144109.7 (39.8)		27539257.5 (31.8)	591601.0 (38.1)		28037271.1 (31.8)	93587.4 (51.9)
TyG-BMI, n (%)				0.012			0.287			0.894			0.956
T1 (125.8 – < 232.4)	29442164.6 (33.3)	27243885.2 (33.8)	2198279.4 (28.9)		27344209.7 (33.0)	2097954.9 (38.9)		28883453.4 (33.3)	558711.2 (36.0)		29374836.0 (33.3)	67328.6 (37.3)
T2 (232.4 – < 287.7)	28878734.7 (32.7)	26924660.5 (33.4)	1954074.3 (25.7)		27311544.2 (32.9)	1567190.5 (29.1)		28349729.7 (32.7)	529005.0 (34.0)		28827188.8 (32.7)	51546.0 (28.6)
T3 (287.7 – 620.9)	29965702.6 (33.9)	26516650.7 (32.9)	3449051.9 (45.4)		28240883.8 (34.1)	1724818.8 (32.0)		29499805.4 (34.0)	465897.2 (30.0)		29904151.8 (33.9)	61550.8 (34.1)
TyG-WC, n (%)				<0.001			0.347			0.31			0.591
T1 (493.0 – < 822.9)	29837188.6 (33.8)	28169602.4 (34.9)	1667586.2 (21.9)		28273134.4 (34.1)	1564054.2 (29.0)		29492100.6 (34.0)	345088.0 (22.2)		29781605.9 (33.8)	55582.6 (30.8)
T2 (822.9 – < 969.5)	27750594.3 (31.4)	25692252.1 (31.8)	2058342.2 (27.1)		25932839.2 (31.3)	1817755.1 (33.7)		27104448.3 (31.3)	646145.9 (41.6)		27715484.0 (31.5)	35110.3 (19.5)
T3 (969.5 – 1697.4)	30698819.1 (34.8)	26823341.8 (33.2)	3875477.2 (51.0)		28690664.1 (34.6)	2008154.9 (37.3)		30136439.5 (34.7)	562379.5 (36.2)		30609086.6 (34.7)	89732.5 (49.7)
TyG-WHtR, n (%)				<0.001			0.115			0.323			0.612
T1 (2.763 – <4.891)	31469602.4 (35.6)	29724020.4 (36.8)	1745582.0 (23.0)		29834108.6 (36.0)	1635493.8 (30.3)		31103265.2 (35.9)	366337.2 (23.6)		31414019.8 (35.7)	55582.6 (30.8)
T2 (4.891 – <5.762)	28839422.3 (32.7)	26709503.9 (33.1)	2129918.4 (28.0)		27181015.3 (32.8)	1658406.9 (30.8)		28225682.0 (32.5)	613740.3 (39.5)		28798945.4 (32.7)	40476.9 (22.4)
T3 (5.762 – 10.229)	27977577.2 (31.7)	24251672.1 (30.1)	3725905.2 (49.0)		25881513.8 (31.2)	2096063.5 (38.9)		27404041.3 (31.6)	573535.9 (36.9)		27893211.4 (31.7)	84365.9 (46.8)
TG/HDL-C, n (%)				0.022			0.606			0.26			0.073
T1 (0.070 – <0.687)	29537237.5 (33.5)	27547526.0 (34.1)	1989711.5 (26.2)		27794984.3 (33.5)	1742253.2 (32.3)		29191064.6 (33.7)	346173.0 (22.3)		29475352.7 (33.5)	61884.9 (34.3)
T2 (0.687 – <1.318)	29182855.6 (33.1)	26754776.4 (33.2)	2428079.1 (31.9)		27535640.0 (33.2)	1647215.6 (30.6)		28574857.3 (32.9)	607998.3 (39.1)		29182855.6 (33.1)	0.0 (0.0)
T3 (1.318 – 40.403)	29566508.8 (33.5)	26382894.0 (32.7)	3183614.9 (41.9)		27566013.4 (33.3)	2000495.4 (37.1)		28967066.6 (33.4)	599442.2 (38.6)		29447968.3 (33.4)	118540.5 (65.7)
ALI, n (%)				<0.001			<0.001			0.001			<0.001
T1 (4.625 – <54.159)	30242316.7 (34.3)	26534158.6 (32.9)	3708158.2 (48.8)		27378929.3 (33.0)	2863387.5 (53.1)		29333645.3 (33.8)	908671.4 (58.5)		30082992.0 (34.1)	159324.7 (88.3)
T2 (54.159 – <79.330)	30686871.1 (34.8)	28741970.7 (35.6)	1944900.3 (25.6)		29304834.1 (35.4)	1382037.0 (25.6)		30293539.3 (34.9)	393331.7 (25.3)		30680568.8 (34.8)	6302.2 (3.5)
T3 (79.330 – 2814.32)	27357414.1 (31.0)	25409067.1 (31.5)	1948347.0 (25.6)		26212874.3 (31.6)	1144539.8 (21.2)		27105803.9 (31.3)	251610.2 (16.2)		27342615.7 (31.0)	14798.4 (8.2)
NPAR, n (%)				<0.001			<0.001			0.031			0.037
T1 (85.7 – <1273.7)	28480811.7 (32.3)	26464419.8 (32.8)	2016391.9 (26.5)		27133709.6 (32.7)	1347102.1 (25.0)		28021568.7 (32.3)	459243.0 (29.6)		28467848.3 (32.3)	12963.4 (7.2)
T2 (1273.7 – <1488.6)	31332469.3 (35.5)	29409460.2 (36.4)	1923009.1 (25.3)		29815049.4 (36.0)	1517420.0 (28.2)		31015483.8 (35.8)	316985.5 (20.4)		31288862.9 (35.5)	43606.5 (24.2)
T3 (1488.6 – 2491.9)	28473320.9 (32.3)	24811316.3 (30.8)	3662004.6 (48.2)		25947878.7 (31.3)	2525442.2 (46.9)		27695935.9 (31.9)	777384.9 (50.0)		28349465.4 (32.2)	123855.5 (68.6)

## Sheet: Supplementary_Table4
Characteristic	Model	Validation	P value
Sample Size, number	3503	200
Age, n (%)			<0.001
<45	1308 (37.34%)	46 (23.00%)
45-<60	1041 (29.72%)	56 (28.00%)
>=60	1154 (32.94%)	98 (49.00%)
Sex, n (%)			0.388
Male	1931 (55.12%)	104 (52.00%)
Female	1572 (44.88%)	96 (48.00%)
Education, n (%)			<0.001
<12 years	822 (23.47%)	56 (28.00%)
12 years	868 (24.78%)	78 (39.00%)
>12 years	1813 (51.76%)	66 (33.00%)
PIR, n (%)			0.002
<1	627 (17.90%)	55 (27.50%)
1-<4	1930 (55.10%)	102 (51.00%)
>=4	946 (27.01%)	43 (21.50%)
Marital status, n (%)			<0.001
Never married	469 (13.39%)	46 (23.00%)
Divorced, separated or widowed	708 (20.21%)	65 (32.50%)
Married or living with partner	2326 (66.40%)	89 (44.50%)
BMI, n (%)			<0.001
Normal	685 (19.55%)	18 (9.00%)
Overweight	1156 (33.00%)	8 (4.00%)
Obesity	1633 (46.62%)	148 (74.00%)
Underweight	29 (0.83%)	26 (13.00%)
Diabetes, n (%)			0.084
No	2687 (76.71%)	164 (82.00%)
Yes	816 (23.29%)	36 (18.00%)
Hypertension, n (%)			0.32
No	1888 (53.90%)	115 (57.50%)
Yes	1615 (46.10%)	85 (42.50%)
Smoking, n (%)			<0.001
No	1763 (50.33%)	81 (40.50%)
Ever	925 (26.41%)	40 (20.00%)
Current	815 (23.27%)	79 (39.50%)
Drinking, n (%)			<0.001
Never	400 (11.42%)	39 (19.50%)
Ever	653 (18.64%)	20 (10.00%)
Mild drinking	1117 (31.89%)	35 (17.50%)
Moderate drinking	584 (16.67%)	71 (35.50%)
Heavy drinking	749 (21.38%)	35 (17.50%)

## Sheet: Supplementary_Table5
Supplementary Table 5 OR (95% CIs) of CVD prevalence according to tertiles of seven biomarkers among OSA in NHANES.
Biomarkers	OR (95% CI), P value
	Model 1	Model 2	Model 3
TyG
T1 (6.558 – <8.406)	Reference	Reference	Reference
T2 (8.406 – <8.955)	1.436 (1.008, 2.045), 0.045	1.193 (0.831, 1.712), 0.331	1.003 (0.668, 1.505), 0.989
T3 (8.955 – 12.444)	1.757 (1.166, 2.648), 0.008	1.480 (0.982, 2.231), 0.061	0.909 (0.584, 1.415), 0.667
TyG-BMI
T1 (125.8 – < 232.4)	Reference	Reference	Reference
T2 (232.4 – < 287.7)	0.899 (0.567, 1.427), 0.648	0.810 (0.509, 1.289), 0.366	0.780 (0.470, 1.295), 0.329
T3 (287.7 – 620.9)	1.612 (1.054, 2.466), 0.028	1.629 (1.054, 2.518), 0.029	1.176 (0.735, 1.881), 0.489
TyG-WC
T1 (493.0 – < 822.9)	Reference	Reference	Reference
T2 (822.9 – < 969.5)	1.353 (0.880, 2.081), 0.165	1.130 (0.731, 1.746), 0.575	1.028 (0.655, 1.612), 0.903
T3 (969.5 – 1697.4)	2.441 (1.623, 3.670), <0.001	2.061 (1.367, 3.105), 0.001	1.456 (0.924, 2.294), 0.103
TyG-WHtR
T1 (2.763 – <4.891)	Reference	Reference	Reference
T2 (4.891 – <5.762)	1.358 (0.851, 2.166), 0.195	1.035 (0.643, 1.665), 0.886	0.914 (0.565, 1.477), 0.706
T3 (5.762 – 10.229)	2.616 (1.707, 4.009), <0.001	1.968 (1.267, 3.058), 0.003	1.278 (0.799, 2.043), 0.298
TG/HDL-C
T1 (0.070 – <0.687)	Reference	Reference	Reference
T2 (0.687 – <1.318)	1.256 (0.864, 1.828), 0.228	1.246 (0.825, 1.882), 0.289	1.033 (0.658, 1.619), 0.886
T3 (1.318 – 40.403)	1.671 (1.108, 2.519), 0.015	1.907 (1.216, 2.991), 0.006	1.328 (0.802, 2.197), 0.262
ALI
T1 (4.625 – <54.159)	Reference	Reference	Reference
T2 (54.159 – <79.330)	0.484 (0.335, 0.701), <0.001	0.571 (0.386, 0.845), 0.006	0.629 (0.413, 0.959), 0.032
T3 (79.330 – 2814.32)	0.549 (0.392, 0.768), <0.001	0.606 (0.428, 0.858), 0.006	0.771 (0.515, 1.155), 0.201
NPAR
T1 (85.7 – <1273.7)	Reference	Reference	Reference
T2 (1273.7 – <1488.6)	0.858 (0.604, 1.220), 0.388	0.840 (0.584, 1.207), 0.339	0.744 (0.501, 1.104), 0.138
T3 (1488.6 – 2491.9)	1.937 (1.381, 2.718), <0.001	1.783 (1.294, 2.457), 0.001	1.267 (0.906, 1.770), 0.161
OR, Odds ratio; 95% CI, 95% confidence interval.
Model 1 was not adjusted for confounding factors;
Model 2 was adjusted as age, and race;
Model 3 was adjusted as model 2 plus family poverty income ratio, marital status, education, drinking status, smoking status, diabetes, and hypertension.

## Sheet: Supplementary_Table6
Supplementary Table 6 HR (95% CIs) of CVD mortality according to tertiles of seven biomarkers among OSA in NHANES.
Biomarkers	HR (95% CI), P value
	Model 1	Model 2	Model 3
TyG
T1 (6.558 - <8.406)	Reference	Reference	Reference
T2 (8.406 - <8.955)	1.953 (0.961, 3.970), 0.064	1.375 (0.696, 2.715), 0.359	1.325 (0.699, 2.512), 0.389
T3 (8.955 - 12.444)	1.796 (0.908, 3.550), 0.092	1.179 (0.562, 2.474), 0.663	1.038 (0.487, 2.210), 0.924
TyG-BMI
T1 (125.8 - < 232.4)	Reference	Reference	Reference
T2 (232.4 - < 287.7)	1.004 (0.418, 2.414), 0.993	0.766 (0.329, 1.780), 0.535	0.735 (0.305, 1.772), 0.493
T3 (287.7 - 620.9)	0.907 (0.368, 2.234), 0.832	0.733 (0.301, 1.787), 0.495	0.558 (0.209, 1.488), 0.244
TyG-WC
T1 (493.0 - < 822.9)	Reference	Reference	Reference
T2 (822.9 - < 969.5)	2.106 (0.864, 5.133), 0.101	1.375 (0.587, 3.222), 0.463	1.314 (0.573, 3.014), 0.519
T3 (969.5 - 1697.4)	1.758 (0.606, 5.097), 0.299	1.101 (0.395, 3.067), 0.854	0.976 (0.308, 3.097), 0.967
TyG-WHtR
T1 (2.763 - <4.891)	Reference	Reference	Reference
T2 (4.891 - <5.762)	1.942 (0.850, 4.437), 0.115	1.190 (0.551, 2.571), 0.658	1.078 (0.525, 2.214), 0.838
T3 (5.762 - 10.229)	2.041 (0.763, 5.461), 0.155	1.169 (0.454, 3.012), 0.746	0.935 (0.321, 2.721), 0.901
TG/HDL-C
T1 (0.070 - <0.687)	Reference	Reference	Reference
T2 (0.687 - <1.318)	1.501 (0.751, 3.000), 0.250	1.441 (0.736, 2.820), 0.286	1.618 (0.869, 3.017), 0.130
T3 (1.318 - 40.403)	1.408 (0.639, 3.104), 0.396	1.436 (0.653, 3.154), 0.368	1.453 (0.701, 3.013), 0.315
ALI
T1 (4.625 - <54.159)	Reference	Reference	Reference
T2 (54.159 - <79.330)	0.407 (0.208, 0.797), 0.009	0.509 (0.264, 0.985), 0.045	0.523 (0.268, 1.022), 0.058
T3 (79.330 - 2814.32)	0.312 (0.159, 0.613), 0.001	0.356 (0.182, 0.694), 0.002	0.378 (0.182, 0.782), 0.009
NPAR
T1 (85.7 - <1273.7)	Reference	Reference	Reference
T2 (1273.7 - <1488.6)	0.626 (0.262, 1.496), 0.292	0.528 (0.220, 1.267), 0.153	0.468 (0.192, 1.138), 0.094
T3 (1488.6 - 2491.9)	1.932 (0.923, 4.048), 0.081	1.575 (0.752, 3.299), 0.228	1.409 (0.631, 3.145), 0.403
HR, Hazard ratio; 95% CI, 95% confidence interval.
Model 1 was not adjusted for confounding factors;
Model 2 was adjusted as age, and race;
Model 3 was adjusted as model 2 plus marital status, education, drinking status, diabetes, and hypertension.

## Sheet: Supplementary_Table7
Supplementary Table 7 HR (95% CIs) of Respiratory disease mortality according to tertiles of seven biomarkers among OSA in NHANES.
Biomarkers	HR (95% CI), P value
	Model 1	Model 2
TyG
T1 (6.558 - <8.406)	Reference	Reference
T2 (8.406 - <8.955)	0.354 (0.046, 2.730), 0.319	0.254 (0.027, 2.370), 0.229
T3 (8.955 - 12.444)	1.354 (0.276, 6.646), 0.709	0.824 (0.141, 4.802), 0.829
TyG-BMI
T1 (125.8 - < 232.4)	Reference	Reference
T2 (232.4 - < 287.7)	0.839 (0.171, 4.119), 0.829	0.717 (0.140, 3.675), 0.690
T3 (287.7 - 620.9)	1.003 (0.202, 4.972), 0.997	0.868 (0.166, 4.530), 0.867
TyG-WC
T1 (493.0 - < 822.9)	Reference	Reference
T2 (822.9 - < 969.5)	0.726 (0.105, 5.046), 0.746	0.512 (0.066, 3.954), 0.521
T3 (969.5 - 1697.4)	1.746 (0.345, 8.847), 0.501	1.090 (0.194, 6.134), 0.922
TyG-WHtR
T1 (2.763 - <4.891)	Reference	Reference
T2 (4.891 - <5.762)	0.876 (0.133, 5.757), 0.890	0.596 (0.080, 4.432), 0.613
T3 (5.762 - 10.229)	2.003 (0.384, 10.449), 0.410	1.223 (0.197, 7.605), 0.829
TG/HDL-C
T1/T2 (0.070 - <1.318)	Reference	Reference
T3 (1.318 - 40.403)	3.331 (0.759, 14.620), 0.111	3.147 (0.711, 13.927), 0.131
ALI
T1 (4.625 - <54.159)	Reference	Reference
T2 (54.159 - <79.330)	0.037 (0.005, 0.291), 0.002	0.052 (0.007, 0.384), 0.004
T3 (79.330 - 2814.32)	0.103 (0.012, 0.888), 0.039	0.137 (0.017, 1.118), 0.063
NPAR
T1 (85.7 - <1273.7)	Reference	Reference
T2 (1273.7 - <1488.6)	3.129 (0.315, 31.05), 0.330	2.538 (0.252, 25.535), 0.429
T3 (1488.6 - 2491.9)	11.360 (1.329, 97.120), 0.026	8.896 (1.072, 73.790), 0.043
HR, Hazard ratio; 95% CI, 95% confidence interval.
Model 1 was not adjusted for confounding factors;
Model 2 was adjusted as age, and race.

## Sheet: Supplementary_Table8
Supplementary Table 8. Center-level descriptive characteristics of the external validation cohort
Center	n	Deaths	Death rate (%)	AHI	BMI	TyG	TyG-BMI/100	TyG-WC/100	TyG-WHtR	ln(TG/HDL-C)	ln(ALI)	NPAR
Center 1	52	5	9.6	31.25 (20.93-46.19)	47.33 (28.10-50.00)	1.80 (1.25-2.05)	0.65 (0.38-0.87)	1.50 (1.11-1.82)	0.86 (0.67-1.04)	0.38 (-0.13-0.77)	6.94 (6.38-7.26)	1504.93 (1261.63-1659.67)
Center 2	43	4	9.3	36.20 (29.81-48.56)	50.00 (32.09-50.00)	1.84 (1.29-2.18)	0.71 (0.53-0.96)	1.63 (1.05-1.91)	0.93 (0.64-1.16)	0.54 (0.04-0.80)	7.04 (6.77-7.30)	1351.55 (1193.85-1543.85)
Center 3	36	3	8.3	30.58 (24.50-37.06)	50.00 (22.77-50.00)	1.70 (1.51-2.16)	0.76 (0.34-0.94)	1.48 (1.30-1.85)	0.88 (0.73-1.10)	0.36 (0.04-0.89)	6.82 (6.52-7.27)	1438.17 (1241.71-1565.26)
Center 4	29	3	10.3	36.84 (28.12-41.23)	46.21 (30.50-50.00)	1.96 (1.58-2.35)	0.76 (0.44-0.93)	1.69 (1.24-2.24)	0.99 (0.74-1.29)	0.50 (0.22-1.01)	7.05 (6.33-7.30)	1413.76 (1346.75-1552.97)
Center 5	22	2	9.1	29.77 (21.71-44.19)	50.00 (35.85-50.00)	2.00 (1.78-2.45)	0.85 (0.68-1.18)	1.75 (1.46-2.15)	1.09 (0.86-1.26)	0.63 (0.12-1.13)	6.95 (6.57-7.32)	1365.12 (1216.49-1542.40)
Center 6	18	1	5.6	28.73 (21.23-40.12)	50.00 (20.30-50.00)	1.94 (1.52-2.18)	0.61 (0.40-1.00)	1.64 (1.26-2.10)	0.95 (0.72-1.28)	0.51 (0.31-0.71)	6.93 (6.41-7.15)	1401.82 (1258.47-1604.32)
Overall	200	18	8.9	32.83 (23.22-43.48)	50.00 (29.03-50.00)	1.85 (1.37-2.22)	0.73 (0.41-0.96)	1.63 (1.17-2.01)	0.94 (0.68-1.16)	0.48 (0.06-0.86)	6.97 (6.52-7.27)	1413.78 (1249.98-1587.52)

## Sheet: Supplementary_Table9
Supplementary Table 9. Spearman correlations of Model 2 biomarkers
Variable	TyG-BMI	TyG-WC	TyG-WHtR	TG/HDL-C	ALI
TyG-BMI	1	0.919	0.927	0.502	0.322
TyG-WC	0.919	1	0.95	0.61	0.225
TyG-WHtR	0.927	0.95	1	0.569	0.233
TG/HDL-C	0.502	0.61	0.569	1	0.069
ALI	0.322	0.225	0.233	0.069	1

## Sheet: Supplementary_Table10
Supplementary Table 10. VIF analysis of Model 2 biomarkers
Variable	VIF	Tolerance	Interpretation
TyG-BMI	8.54	0.117	Moderate-to-high collinearity
TyG-WC	13.06	0.077	Substantial collinearity
TyG-WHtR	13.17	0.076	Substantial collinearity
ln(TG/HDL-C)	1.7	0.59	Low collinearity
ln(ALI)	1.14	0.878	Low collinearity
